# Supplementary material for: Hypertensive disorders of pregnancy, maternal cardiovascular disease mortality and the role of familial predisposition: a Norwegian population-based sibling-comparison, sibling-spillover and negative-control cohort study
Source: Am J Epidemiol. 2025 Nov 17;195(4):991–1000. doi: 10.1093/aje/kwaf257 (PMC13066338; doi:10.1093/aje/kwaf257)
Supplement: Web_Material_kwaf257 [file web_material_kwaf257.zip]

Archive with 2 entries (2 files):
- paper1_final_supplementary.docx
- paper1_final_supplementary_reference_list.docx
